# Supplementary material for: Expression of DDX11 and DNM1L at the 12p11 Locus Modulates Systemic Lupus Erythematosus Susceptibility
Source: Int J Mol Sci. 2021 Jul 16;22(14):7624. doi: 10.3390/ijms22147624 (PMC8304828; doi:10.3390/ijms22147624)
Supplement: Supplementary file 1 [file ijms-22-07624-s001.zip]

Archive with 1 entries (1 files):
- ijms-1235555-supplementary.pdf
